# Supplementary material for: Hormonomics profiles revealed the mechanisms of cold stratification in breaking the dormancy during seed germination and emergence process of Polygonatum sibiricum Red
Source: Plant Signal Behav. 2024 Dec 29;20(1):2447460. doi: 10.1080/15592324.2024.2447460 (PMC12959217; doi:10.1080/15592324.2024.2447460)
Supplement: Supplemental Material [file KPSB_A_2447460_SM4077.xlsx]

## Sheet: sheet1
Supplementary Table 1 Summary of differential expressions metabolites.
Index	Compounds	Class	Q1 (Da)	Q3 (Da)	Molecular Weight	Ion mode	Ionization model	Formula	Seed-1	Seed-2	Seed-3	Corm-1	Corm-2	Corm-3	Eme-1	Eme-2	Eme-3	MWXS233676a_R1	MWXS233676a_R2	MWXS233676a_R3	cpd_ID	CAS	kegg_map	Corm_vs_Seed_Fold_Change	Corm_vs_Seed_Log2FC	Corm_vs_Seed_Type	Eme_vs_Corm_Fold_Change	Eme_vs_Corm_Log2FC	Eme_vs_Corm_Type	Eme_vs_Seed_Fold_Change	Eme_vs_Seed_Log2FC	Eme_vs_Seed_Type	Seed_vs_Corm_vs_Eme_VIP	Seed_vs_Corm_vs_Eme_Type
ABA-ald	Abscisic aldehyde	ABA	249.2	147	248.141245	Positive	[M+H]+	C15H20O3	0	0	0	0	0	0	5.70139419	6.1486837	5.54945295	0	0	0	C13455	41944-86-9	ko00906,ko01100,ko01110	--	--	--	inf	inf	up	inf	inf	up	--	--
ABA	Abscisic acid	ABA	263.1	153.1	264.13616	Negative	[M-H]-	C15H20O4	50.4904561	44.3839434	49.6448065	3.40021864	3.19404389	2.54454958	20.6340718	19.911537	20.8354884	35.048	36.0422	36.8474	C06082	21293-29-8	ko00906,ko01100,ko01110,ko04075	0.06323596954995725	-3.9831107717240832	down	6.716529069772067	2.7477158777247834	up	0.4247262277375092	-1.2353948939993002	down	1.2881520629566672	sig
ABA-GE	ABA-glucosyl ester	ABA	449.3	287.2	426.188985	Positive	[M+Na]+	C21H30O9	0	0	0	0	0	0	6.37398778	5.5873403	6.79460911	0	0	0	-	79199-48-7	-	--	--	--	inf	inf	up	inf	inf	up	--	--
ICA	Indole-3-carboxylic acid	Auxin	160	116.1	161.047679	Negative	[M-H]-	C9H7NO2	19.6796464	18.2132072	20.6219959	0	0	0	0.367335752	1.12415215	1.21482992	13.13142	14.33788	14.22382	C19837	771-50-6	-	0.0	-inf	down	inf	inf	up	0.04625010309562533	-4.434399608245632	down	1.15272055775304	sig
ILA	Indole-3-lactic acid	Auxin	203.95	158	205.073894	Negative	[M-H]-	C11H11NO3	13.2359052	12.6895175	13.1282485	0	0	0	0	0	0	9.44032	11.28656	9.99442	-	1821-52-9	-	0.0	-inf	down	--	--	--	0.0	-inf	down	1.126414048275184	sig
IPA	3-Indolepropionic acid	Auxin	190	130	189.078979	Positive	[M+H]+	C11H11NO2	0.310227044	1.02493552	0.724283096	0	0	0	1.37193659	1.72711189	1.70706783	0.526188	0.514354	0.382262	-	830-96-6	-	0.0	-inf	down	inf	inf	up	2.3336941602042565	1.2226155025756555	up	--	--
OxIAA	2-oxindole-3-acetic acid	Auxin	192.14	146.1	191.058244	Positive	[M+H]+	C10H9NO3	59.8959212	54.0588602	57.9621181	5.83375075	6.0799569	6.37208752	0	0	0	61.9358	59.9224	62.5318	-	2971-31-5	-	0.10636415165223474	-3.232916099574299	down	0.0	-inf	down	0.0	-inf	down	1.0577835214196614	sig
IAA-Trp	Indole-3-acetyl-L-tryptophan	Auxin	360.007	203	361.142642	Negative	[M-H]-	C21H19N3O3	0.900622865	0.975388935	1.03933198	0	0	0	0	0	0	0.981136	0.87786	0.858314	-	57105-53-0	-	0.0	-inf	down	--	--	--	0.0	-inf	down	1.1244825074606102	sig
IAA-Asp	Indole-3-acetyl-L-aspartic acid	Auxin	288.929	131.9	290.090273	Negative	[M-H]-	C14H14N2O5	1386.70082	1330.20383	1534.38289	0	0	0	0	0	0	1079.446	1083.044	1107.404	-	2456-73-7	-	0.0	-inf	down	--	--	--	0.0	-inf	down	1.1264572704790183	sig
ICAld	Indole-3-carboxaldehyde	Auxin	146.1	91	145.052764	Positive	[M+H]+	C9H7NO	19.9167169	20.0762895	24.3446029	0	0	0	0	0	0	13.96356	14.39916	14.90888	C08493	487-89-8	-	0.0	-inf	down	--	--	--	0.0	-inf	down	1.1232552262058948	sig
MEIAA	Methyl indole-3-acetate	Auxin	190.171	130	189.078979	Positive	[M+H]+	C11H11NO2	1.00653406	0.886580699	1.15093075	0	0	0	0	0	0	0.88512	0.896376	0.875132	-	1912-33-0	-	0.0	-inf	down	--	--	--	0.0	-inf	down	1.123213345316876	sig
IAA-Phe	N-(3-Indolylacetyl)-L-phenylalanine	Auxin	321.025	164.1	322.131743	Negative	[M-H]-	C19H18N2O3	0.153644565	0.0975372296	0.11494277	0	0	0	0	0	0	0.1446642	0.147044	0.1547734	-	57105-50-7	-	0.0	-inf	down	--	--	--	0.0	-inf	down	1.1001235921736228	sig
IAA-Val-Me	Indole-3-acetyl-L-valine methyl ester	Auxin	289.208	130.1	288.147393	Positive	[M+H]+	C16H20N2O3	0.0206256781	0.0169796173	0.0211663951	0.0395569469	0.031302116	0.0293662527	0.0172549656	0.00707334495	0.0166357271	0.0218962	0.0292926	0.0248324	-	1308991-15-2	-	--	--	--	0.4087194677788573	-1.290817132666256	down	--	--	--	--	--
IAA-Leu	N-(3-Indolylacetyl)-L-leucine	Auxin	289.195	130	288.147393	Positive	[M+H]+	C16H20N2O3	0.02713261	0.0114761439	0.0159665988	0	0	0	0	0	0	0.0566178	0.102364	0.0767094	-	36838-63-8	-	0.0	-inf	down	--	--	--	0.0	-inf	down	1.0363045242754882	sig
IAA	Indole-3-acetic acid	Auxin	176.1	130.1	175.063329	Positive	[M+H]+	C10H9NO2	157.132409	132.116057	152.037271	1.85903399	1.88898903	2.21533609	1.84392284	2.21850561	2.1302964	128.6184	124.0118	128.0274	C00954	87-51-4	ko00380,ko01100,ko04075	0.013513600395382823	-6.209444090199659	down	--	--	--	0.014033367341759336	-6.154994960976554	down	1.1252678513678591	sig
IAM	3-Indole acetamide	Auxin	175.072	130.1	174.079313	Positive	[M+H]+	C10H10N2O	1.73935704	1.62734401	2.1804888	0	0	0	0	0	0	0	0	0	C02693	879-37-8	ko00380,ko01100	0.0	-inf	down	--	--	--	0.0	-inf	down	1.1197325484165928	sig
Indole	Indole	Auxin	118.1	91	117.057849	Positive	[M+H]+	C8H7N	1116.30098	1139.91889	1188.86151	9810.59432	9152.82132	10846.0083	2506.01604	2946.74797	3567.0181	3928.24	4497.86	4482.28	C00463	120-72-9	ko00380,ko00400,ko00402,ko00999,ko01100,ko01110	8.652748847401684	3.1131585279538365	up	0.30258156374155004	-1.724604007890958	down	2.6181622769096964	1.3885545200628782	up	1.2229423675817694	sig
IAA-Glu	Indole-3-acetyl glutamic acid	Auxin	302.97	145.9	304.105923	Negative	[M-H]-	C15H16N2O5	40.7801889	35.5133111	46.4977597	0	0	0	0	0	0	43.4726	42.1286	40.9146	-	57105-48-3	-	0.0	-inf	down	--	--	--	0.0	-inf	down	1.122880942274656	sig
TRP	L-tryptophan	Auxin	205.063	188.1	204.089878	Positive	[M+H]+	C11H12N2O2	13444.6052	14167.0965	14215.4786	168814.55	172604.232	148676.523	18752.4637	22892.9539	27044.1615	53924.4	60191.8	61625.6	C00078	73-22-3	ko00260,ko00380,ko00400,ko00901,ko00966,ko00970,ko00996,ko00999,ko01100,ko01110,ko01210,ko01230,ko01240	11.717149028092624	3.5505496763043727	up	0.1401555542344973	-2.8348991767189684	down	--	--	--	1.1557610481715723	sig
2MeScZR	2-Methylthio-cis-zeatin riboside	CK	397.974	266.1	397.14199	Positive	[M+H]+	C16H23N5O5S	2.20427969	2.14486273	2.18240326	0.00869316239	0.00417836991	0.00414721072	0.0221344538	0.0194686411	0.0201243286	1.560454	1.685784	1.718194	-	52049-48-6	-	0.002605622597436998	-8.58415614789173	down	3.627026004650254	1.8587870890207563	up	0.00945066091920833	-6.725369058870973	down	1.1300007103348084	sig
tZR	trans-Zeatin riboside	CK	352.2	219.9	351.15427	Positive	[M+H]+	C15H21N5O5	1.66735785	2.00983361	2.05615071	0.115792685	0.0849692398	0.0456790854	0.390559587	0.527516454	0.492550229	1.219698	1.138496	1.302192	C16431	6025-53-2	ko00908,ko01110	0.04298383087782811	-4.540062122966367	down	5.723991590747018	2.5170215525683397	up	0.2460390864827801	-2.0230405703980265	down	1.2242074617063756	sig
DHZR	Dihydrozeatin ribonucleoside	CK	353.993	222	353.16992	Positive	[M+H]+	C15H23N5O5	20.2744625	20.1822795	23.5741344	0	0	0	0	0	0	14.17616	15.76438	15.07444	C16447	22663-55-4	ko00908,ko01110	0.0	-inf	down	--	--	--	0.0	-inf	down	1.1253014375198431	sig
iPRMP	N-6-iso-pentenyladenosine-5'-monophosphate	CK	416	204.1	415.125687	Positive	[M+H]+	C15H22N5O7P	0	0	0	2.10274299	1.76138715	1.86799921	2.57450344	2.50873016	2.53550826	0.522124	0.590828	0.619572	-	20268-93-3	-	inf	inf	up	--	--	--	inf	inf	up	--	--
pT9G	4-[[(9-beta-D-Glucopyranosyl-9H-purin-6-yl)amino]methyl]phenol	CK	404.075	242.1	403.149185	Positive	[M+H]+	C18H21N5O6	0	0	0	0.156802226	0.166783503	0.125399961	0.173995607	0.211631823	0.241921623	0	0	0	-	1046433-04-8	-	inf	inf	up	--	--	--	inf	inf	up	--	--
tZOG	trans-Zeatin-O-glucoside	CK	382.088	220.2	381.164835	Positive	[M+H]+	C16H23N5O6	8.69895519	7.26753328	8.21291242	3.1369509	2.60817006	2.56189631	9.35953018	10.3648471	11.8418341	7.98354	7.349	7.49822	C03423	56329-06-7	ko00908,ko01110	0.3435576136808077	-1.5413760395069098	down	3.7999453177975635	1.925978657948355	up	--	--	--	--	--
tZ	trans-Zeatin	CK	220.2	136.1	219.11201	Positive	[M+H]+	C10H13N5O	1.54431384	1.72972546	2.08295316	0	0	0	0.196518335	0.253794038	0.285617665	1.14282	1.148784	1.26545	C00371	1637-39-4	ko00908,ko01100,ko01110,ko04075	0.0	-inf	down	inf	inf	up	0.13737746384657035	-2.8637827389368566	down	1.1888090470523902	sig
DZ	Dihydrozeatin	CK	222	136.1	221.12766	Positive	[M+H]+	C10H15N5O	2.78649789	2.96225042	3.21346232	1.12652554	1.04845024	0.821277351	0.734661956	0.730983353	0.997760095	2.95744	2.64716	2.73504	C02029	14894-18-9	ko00908,ko01110,ko04075	0.33432076690659074	-1.580695121677138	down	--	--	--	0.2748658233666173	-1.8632005606255635	down	1.0656801237544973	sig
tZRMP	9-Ribosyl-trans-zeatin 5'-monophosphate	CK	432	220.1	431.120602	Positive	[M+H]+	C15H22N5O8P	0	0	0	0	0	0	3.38164629	3.57353852	2.60011936	0	0	0	-	25615-16-1	-	--	--	--	inf	inf	up	inf	inf	up	--	--
DHZ7G	Dihydrozeatin-7-glucoside	CK	384.2	222.1	383.180485	Positive	[M+H]+	C16H25N5O6	0.57893912	0.632832779	0.714295316	0.792389187	0.901820141	0.88974177	0.0850248281	0.0814754162	0.0884300776	0.791966	0.79351	0.743166	-	91599-03-0	-	--	--	--	0.09865911243340413	-3.3414038812958182	down	0.13235795714429416	-2.9174831649763435	down	--	--
IPR	N6-isopentenyladenosine	CK	336.2	204.2	335.159355	Positive	[M+H]+	C15H21N5O4	2.77289532	2.42373128	2.88409369	0.137669648	0.102009208	0.131439188	0.0610872804	0.0709998064	0.0756500895	2.12852	2.19266	2.22392	C04432	7724-76-7	ko00908,ko01100,ko01110	0.04592635689410802	-4.444533843386778	down	--	--	--	0.025707754859065915	-5.281652569300786	down	1.1139643127022711	sig
DHZROG	Dihydrozeatin-O-glucoside riboside	CK	516.128	222.1	515.222745	Positive	[M+H]+	C21H33N5O10	2.9458911	3.01482945	3.24183299	0.296893262	0.320815047	0.254945791	0.0805217723	0.106604723	0.10241118	2.4637	2.45454	2.28244	-	62512-95-2	-	0.09482738635607003	-3.398552416998968	down	0.33178973811043805	-1.5916588288652151	down	0.031462753684777814	-4.990211245864184	down	1.086056491167369	sig
K	Kinetin	CK	216.042	81	215.08071	Positive	[M+H]+	C10H9N5O	0	0	0	0.0420027827	0.0701820141	0.0742075695	0	0	0	0	0	0	C08272	525-79-1	-	inf	inf	up	0.0	-inf	down	--	--	--	1.0881262865070551	sig
BAP	6-Benzyladenine	CK	226.051	91.1	225.101445	Positive	[M+H]+	C12H11N5	72.8971268	77.1181364	84.7706721	0	0	0	0	0	0	58.296	57.8006	57.017	C11263	1214-39-7	-	0.0	-inf	down	--	--	--	0.0	-inf	down	1.124896641841899	sig
ACC	1-Aminocyclopropanecarboxylic acid	ETH	102.2	56	101.047679	Positive	[M+H]+	C4H7NO2	329.592124	294.696339	264.384929	14607.1159	13869.808	14334.7329	11339.4003	11162.4274	11613.8651	6898.42	6613.3	5757.56	C01234	22059-21-8	ko00270,ko01100,ko01110	48.174793107792304	5.590206565601343	up	--	--	--	38.38946131066338	5.262638411001187	up	1.2308630493187367	sig
GA19	Gibberellin A19	GA	361.2	273.2	362.17294	Negative	[M-H]-	C20H26O6	1.13248141	1.46082571	1.03884318	0	0	0	0.221491597	0.169755323	0.167463696	0.996412	0.90975	1.196408	C02034	6980-44-5	ko00904,ko01100,ko01110	0.0	-inf	down	inf	inf	up	0.1538236498638286	-2.7006507650710625	down	1.1737178128746275	sig
GA3	Gibberellin A3	GA	345	239	346.14164	Negative	[M-H]-	C19H22O6	0	0	0	0	0	0	0.92513369	2.53445606	1.15502288	0	0	0	C01699	1977-6-5	ko00904,ko01110	--	--	--	inf	inf	up	inf	inf	up	--	--
GA29	Gibberellin A29	GA	347.2	259.1	348.15729	Negative	[M-H]-	C19H24O6	0	0	0	0	0	0	8.51231856	8.33302362	9.87497513	0	0	0	C06096	29774-53-6	ko00904	--	--	--	inf	inf	up	inf	inf	up	--	--
GA20	Gibberellin A20	GA	331.3	287	332.162375	Negative	[M-H]-	C19H24O5	2.96761101	2.56225042	3.13637475	0	0	0	0	0	0	3.22196	2.06778	3.84316	C02035	19143-87-4	ko00904,ko01100,ko01110	0.0	-inf	down	--	--	--	0.0	-inf	down	1.1252955054655869	sig
GA24	Gibberellin A24	GA	345.1	257.1	346.178025	Negative	[M-H]-	C20H26O5	3.94786016	4.49186772	4.66435845	0	0	0	0	0	0	3.2345	3.66196	3.1792	C11861	19427-32-8	ko00904,ko01100,ko01110	0.0	-inf	down	--	--	--	0.0	-inf	down	1.1224827377410376	sig
H2JA	Dihydrojasmonic acid	JA	211.1	59	212.141245	Negative	[M-H]-	C12H20O3	0	0	0	0.375130193	0.438409091	0.535771733	0.0527081742	0.203252033	0.120065248	0.116098	0.16344	0.1419428	-	3572-64-3	-	inf	inf	up	0.2786796005238576	-1.8433206945274276	down	inf	inf	up	1.2110671890440377	sig
JA-ILE	Jasmonoyl-L-isoleucine	JA	322.4	129.7	323.209659	Negative	[M-H]-	C18H29NO4	0.933353426	0.999706739	1.34125051	13.9006758	15.0853056	12.6002365	0.125644958	0.11179036	0.115612095	3.5758	3.5961	3.66084	C18699	120330-93-0	ko04075	12.70075506808773	3.666842363585928	up	0.008489529243773813	-6.880099728116137	down	0.10782343156853924	-3.2132573645302083	down	1.0795789801727014	sig
OPDA	cis(+)-12-Oxophytodienoic acid	JA	293.1	275.2	292.203845	Positive	[M+H]+	C18H28O3	9.95529435	10.1447587	12.6135031	5.35424369	6.52558777	4.51342401	3.1025974	3.78799845	1.37096678	11.08006	13.80274	11.1767	-	5074224-79-7	-	--	--	--	--	--	--	0.2525424809249911	-1.9854020065679132	down	--	--
JA-Phe	N-[(-)-Jasmonoyl]-(l)-phenalanine	JA	358.169	120.2	357.194009	Positive	[M+H]+	C21H27NO4	0.02924131	0.0107676373	0.0292289206	0	0	0	0	0	0	0.03505	0.0544792	0.0558382	-	120303-53-9	-	0.0	-inf	down	--	--	--	0.0	-inf	down	1.0420275568222015	sig
JA	Jasmonic acid	JA	209.1	58.8	210.125595	Negative	[M-H]-	C12H18O3	12.3426562	13.2804908	15.534277	31.0576426	34.5621082	30.7096393	0	0	0	18.09294	18.03268	16.44296	C08491	3572-66-5	ko00592,ko01100,ko01110,ko04075	2.3405106719021096	1.2268233432447608	up	0.0	-inf	down	0.0	-inf	down	--	--
JA-Val	N-[(-)-Jasmonoyl]-(L)-valine	JA	308.049	116	309.194009	Negative	[M-H]-	C17H27NO4	0.0340277275	0.0304161814	0.0481409369	0.470516796	0.58015674	0.425535186	0	0	0	0.1300942	0.1126438	0.1395242	-	120303-51-7	-	13.111966459699142	3.712812164040209	up	0.0	-inf	down	0.0	-inf	down	1.0669603122871845	sig
SAG	Salicylic acid 2-O-β-glucoside	SA	299.2	137	300.08452	Negative	[M-H]-	C13H16O8	2265.86297	2020.54493	2029.01833	3.63506261	3.89992163	5.19540706	102.711994	117.701316	117.954645	1360.828	1399.606	1388.184	-	10366-91-3	-	0.0020157612228177348	-8.954459530278024	down	26.579540803274444	4.732244275251587	up	0.05357800767154237	-4.222215255026433	down	1.1521772175398195	sig
SA	Salicylic acid	SA	137	93	138.031695	Negative	[M-H]-	C7H6O3	72.8284107	72.7718386	63.6201629	9.06712383	9.74294671	11.2926276	11.1990069	15.0612273	11.1262582	54.4178	58.479	60.2894	C00805	69-72-7	ko00996,ko01100,ko01110,ko04075	0.1438803117891955	-2.7970589039722773	down	--	--	--	0.17869428707683238	-2.4844345832705304	down	1.1395844002317703	sig
Phe	L-Phenylalanine	SA	166.1	149.1	165.078979	Positive	[M+H]+	C9H11NO2	2511.97509	2670.02912	3024.72505	23774.5975	23671.826	27936.7238	5275.70665	4410.56911	4926.63616	15855.2	16498.48	15519.4	C00079	63-91-2	ko00360,ko00400,ko00460,ko00470,ko00940,ko00960,ko00966,ko00970,ko00996,ko00999,ko01100,ko01110,ko01210,ko01230,ko02010	9.185528718172922	3.199362765118109	up	0.19384852508008776	-2.366998336675948	down	--	--	--	1.1706980976743402	sig
t-CA	trans-Cinnamic acid	SA	146.8	77.1	148.05243	Negative	[M-H]-	C9H8O2	1410.09243	1341.42679	1315.76986	0	0	0	0	0	0	791.368	837.128	744.24	C00423	140-10-3	ko00130,ko00360,ko00940,ko00996,ko00999,ko01100,ko01110	0.0	-inf	down	--	--	--	0.0	-inf	down	1.1246046472616418	sig
2-Coumarate	2-Coumarate	SA	162.8	119	164.047345	Negative	[M-H]-	C9H8O3	17.4514768	17.2549917	18.8377189	2321.56629	2288.44044	2123.37867	4465.8136	3992.16028	4297.25482	859.424	828.91	802.296	C01772	614-60-8	ko00360,ko00999,ko01100,ko01110	125.75380684552141	6.974458264032366	up	--	--	--	238.21873707247642	7.896143082483131	up	--	--
